# Supplementary material for: Enhanced Recovery after Surgery (ERAS) Implementation and Barriers among Healthcare Providers in France: A Cross-Sectional Study
Source: Healthcare (Basel). 2024 Feb 8;12(4):436. doi: 10.3390/healthcare12040436 (PMC10887527; doi:10.3390/healthcare12040436)
Supplement: Supplementary file 1 [file healthcare-12-00436-s001.zip]

Archive with 1 entries (1 files):
- healthcare-2758669-supplementary.pdf
